# Supplementary material for: RabGAP AS160/TBC1D4 deficiency increases long-chain fatty acid transport but has little additional effect on obesity and metabolic syndrome in ADMSCs-derived adipocytes of morbidly obese women
Source: Front Mol Biosci. 2023 Aug 3;10:1232159. doi: 10.3389/fmolb.2023.1232159 (PMC10435366; doi:10.3389/fmolb.2023.1232159)
Supplement: Supplementary file 3 [file DataSheet1.xlsx]

## Sheet: clinical
group	gender	age	gluc	crp	whr	alt	bmi	wbc	ast	chol	ins	ldl	tag	fibr	hb	hdl	rbc	plt	sp	dp
l	f	65	67	6.4	0.78	23	24.56	5.35	20	172	8	109	138	419	14.5	66	4.56	313	118	83
l	f	57	92	5.4	0.74	24	20.37	10	24	162	6.5	107	141	407	12.9	61	4.76	261	107	71
l	f	62	79	5.6	1.05	32	23.58	8.68	20	156	6.7	109	149	401	14.6	51	4.86	300	116	77
l	f	60	81	5.7	0.78	27	24.81	8.3	20	161	6.9	106	142	419	12.5	59	4.89	305	114	79
o(-)	f	61	90	9.7	0.93	37	41.44	7.98	23	160	19.6	103	159	443	13.3	52	4.66	288	106	83
o(-)	f	60	89	8.9	0.88	46	45.47	7.78	15	168	17.2	123	148	419	13.5	43	5.15	210	113	84
o(-)	f	59	92	10.6	0.94	31	40.23	6.48	20	176	23.5	121	146	461	15.1	52	4.18	331	129	94
o(-)	f	65	116	8.76	0.93	41	42.6	7.53	16	149	19.3	119	145	421	13.2	50	4.49	272	127	84
o(+)	f	60	109	10.2	0.9	30	46.57	6.22	43	247	37.6	183	202	461	13.4	51	5.06	272	158	93
o(+)	f	59	98	12.8	0.95	31	56.62	6.83	23	118	22.1	98	159	464	11.7	21	4.5	289	164	91
o(+)	f	63	107	15.9	0.94	34	47.68	10.01	31	234	22.8	121	164	450	13.3	40	5.14	260	151	87
o(+)	f	66	106	11.41	0.91	30	49.62	7.45	32	198	27.6	131	175	472	13.1	36	4.94	273	142	99

## Sheet: rna_protein
fatp4_rna	fatp1_rna	cd36_mrna	d4_rna	d4_prot	atgl_prot	dgat1_prot	hadhb_prot	fasn_prot	group	tissue	d4_silenced	obesity	met_syn
1.14	1.19	0.61	1.2	91.34	123.35	69.02	85.88	66.14	l	sub	no	no	no
1.17	0.76	1.43	1	125.15	82.79	95.56	90.64	101.83	l	sub	no	no	no
1.11	0.72	0.87	0.65	83.93	79.29	104.45	115.3	106.44	l	sub	no	no	no
0.57	1.33	1.09	1.15	99.57	114.56	130.96	108.19	125.59	l	sub	no	no	no
1.87	1.37	1.22	0.85	109.55	184.91	133.91	175	114.57	o(-)	sub	no	yes	no
1.43	1.6	1.35	1.96	175.09	195.28	193.8	164.38	152.97	o(-)	sub	no	yes	no
1.92	0.89	1.08	1.79	76.44	140.9	152.69	136.4	144.46	o(-)	sub	no	yes	no
1.37	1.16	1.72	1.11	125.97	153.88	113.78	137.69	177.5	o(-)	sub	no	yes	no
1.91	1.82	1.05	1.66	117.77	94.53	186.2	131.76	159.95	o(+)	sub	no	yes	yes
1.56	1.91	1.4	1.68	168.57	124.04	188.54	126.43	139.22	o(+)	sub	no	yes	yes
1.71	0.86	1.8	0.74	143.66	146.14	130.34	113.19	98.93	o(+)	sub	no	yes	yes
0.45	1.24	0.93	1.54	154.86	108.79	193.66	159.75	129.6	o(+)	sub	no	yes	yes
1.01	1.02	1.13	0.19	92.09	101.09	91.99	103.9	144.28	l	sub	yes	no	no
0.86	1.52	0.82	0.33	29.37	32.45	97.59	148.94	90.78	l	sub	yes	no	no
1.25	1.27	0.9	0.08	15.29	124.14	66.46	137.99	116.06	l	sub	yes	no	no
0.43	0.72	0.62	0.7	31.27	87.97	133.62	135.01	106.81	l	sub	yes	no	no
1.42	2.62	0.99	0.37	54.78	120.02	170.49	139.96	95.64	o(-)	sub	yes	yes	no
2.2	0.6	0.75	0.93	43.41	162.33	104.36	181.8	197.88	o(-)	sub	yes	yes	no
1.71	1.72	1.18	0.28	94.05	109.3	141.95	148.07	184.92	o(-)	sub	yes	yes	no
0.66	1.74	1.23	0.35	52.94	137.43	130.27	163.65	136.32	o(-)	sub	yes	yes	no
1.56	1.86	1.06	1.12	57.96	102.16	136.73	114.59	117.78	o(+)	sub	yes	yes	yes
1.73	1.01	1.54	0.62	28.93	119.84	103.98	151.44	76.94	o(+)	sub	yes	yes	yes
2.69	1.95	1.18	0.63	87.62	86.25	164.71	144.8	132.36	o(+)	sub	yes	yes	yes
1.44	1.14	0.81	0.38	54.02	82.57	171.05	184.43	100.57	o(+)	sub	yes	yes	yes
0.71	0.95	0.72	1.13	134.72	91.88	122.71	75.04	91.64	l	vis	no	no	no
0.78	1.43	1.06	1.06	97.34	135	101.54	126.26	127.38	l	vis	no	no	no
0.65	0.6	1.25	1.2	85.87	71.3	72.37	85.7	113.92	l	vis	no	no	no
1.86	1.02	0.97	0.61	82.08	101.82	103.38	113.01	67.06	l	vis	no	no	no
0.43	1.17	0.83	1.83	145.96	86.67	153.34	150.95	197.01	o(-)	vis	no	yes	no
1.77	0.48	1.35	1.06	134.23	33.93	119.78	140.69	116.16	o(-)	vis	no	yes	no
2.46	0.5	1.64	2.07	151.89	21.55	150.17	127.39	143.37	o(-)	vis	no	yes	no
1.2	0.58	1.46	1.81	109.17	29.68	214.31	111.37	115.2	o(-)	vis	no	yes	no
2.33	0.6	0.91	2	121.15	22.63	131.44	117.19	176.47	o(+)	vis	no	yes	yes
2.39	1.03	1.39	1.42	183.27	46.85	221.47	162.06	161.78	o(+)	vis	no	yes	yes
2.4	0.83	0.99	1.57	89	18.04	110.19	92.18	100.76	o(+)	vis	no	yes	yes
1.07	0.33	1.5	1.22	90.37	59.33	152.42	82.97	147.95	o(+)	vis	no	yes	yes
0.85	0.32	1.27	0.1	10.36	61.92	68.46	113.42	64.17	l	vis	yes	no	no
0.53	1	0.68	0.93	37.53	78.45	108.88	124.74	82.32	l	vis	yes	no	no
1.44	1.19	1.49	0.26	72.4	68.4	97.01	78.85	127.76	l	vis	yes	no	no
1.33	1.08	1	0.26	49.36	115.55	107.52	105.43	111.41	l	vis	yes	no	no
3.22	1.59	1.61	0.65	65.52	28.39	122.82	105.94	193.32	o(-)	vis	yes	yes	no
1.2	0.67	2	0.84	82.01	36.07	140.55	224.97	184.55	o(-)	vis	yes	yes	no
0.85	0.62	1.57	0.67	92.39	94.63	103.68	128.25	153.04	o(-)	vis	yes	yes	no
2.53	0.84	1.16	0.33	127.22	22.06	139.49	157.92	146.21	o(-)	vis	yes	yes	no
1.84	0.76	1.06	0.91	56.9	26.26	163.81	135.43	68.38	o(+)	vis	yes	yes	yes
2.66	0.39	0.96	0.47	74.21	16.08	93.01	162.9	140.98	o(x)	vis	yes	yes	yes
3.12	0.96	1.99	1.53	117.27	82.19	113.56	106.84	185.15	o(+)	vis	yes	yes	yes
2.52	0.6	1.91	0.91	78.55	23.31	155.24	163.74	181.06	o(+)	vis	yes	yes	yes

## Sheet: flow_cyt
fatp4%	fatp1%	fat_cd36%	group	tissue	d4_silenced	obesity	met_syn	permab
65.5	17.6	51.4	l	sub	no	no	no	0
41.6	16.4	64.6	l	sub	no	no	no	0
56	12.5	47	l	sub	no	no	no	0
73.2	15	37.4	l	sub	no	no	no	0
90.4	25.5	74.8	o(-)	sub	no	yes	no	0
95.7	20.3	87.4	o(-)	sub	no	yes	no	0
75.1	16.4	46.8	o(-)	sub	no	yes	no	0
81.8	8.3	61.8	o(-)	sub	no	yes	no	0
82.1	18	70.9	o(+)	sub	no	yes	yes	0
52.8	12	44.8	o(+)	sub	no	yes	yes	0
82.5	15.4	66.4	o(+)	sub	no	yes	yes	0
82.9	11.8	57.4	o(+)	sub	no	yes	yes	0
68.5	10.9	45.9	l	sub	yes	no	no	0
64.6	20.1	53	l	sub	yes	no	no	0
85.9	16.8	38.9	l	sub	yes	no	no	0
73	3.6	44.6	l	sub	yes	no	no	0
88.5	12.1	79.2	o(-)	sub	yes	yes	no	0
92.2	9.5	67.7	o(-)	sub	yes	yes	no	0
87.5	13.4	89.7	o(-)	sub	yes	yes	no	0
75.2	19.9	52.4	o(-)	sub	yes	yes	no	0
89.4	20.9	94.8	o(+)	sub	yes	yes	yes	0
85.3	10.3	67.3	o(+)	sub	yes	yes	yes	0
91.2	19.2	86.5	o(+)	sub	yes	yes	yes	0
85.4	19.2	84.8	o(+)	sub	yes	yes	yes	0
38.9	22.2	26.2	l	vis	no	no	no	0
84.3	11.9	39.6	l	vis	no	no	no	0
70.6	12.6	50.9	l	vis	no	no	no	0
39.3	17.8	59.6	l	vis	no	no	no	0
44.9	12	75.2	o(-)	vis	no	yes	no	0
72.3	10.2	61.4	o(-)	vis	no	yes	no	0
49	14.5	45.8	o(-)	vis	no	yes	no	0
61.4	12.8	73.3	o(-)	vis	no	yes	no	0
44.8	20	52.3	o(+)	vis	no	yes	yes	0
51.6	6.3	73	o(+)	vis	no	yes	yes	0
61	17.9	44	o(+)	vis	no	yes	yes	0
31.7	6.2	55.1	o(+)	vis	no	yes	yes	0
60.4	12.2	52.6	l	vis	yes	no	no	0
74.4	19.9	75.9	l	vis	yes	no	no	0
50.4	12	79.4	l	vis	yes	no	no	0
43.2	18.3	60.9	l	vis	yes	no	no	0
83.8	15.8	87.1	o(-)	vis	yes	yes	no	0
47.2	9.6	63.2	o(-)	vis	yes	yes	no	0
40.7	13.2	84.9	o(-)	vis	yes	yes	no	0
10.9	14	67.7	o(-)	vis	yes	yes	no	0
75.7	16.3	82.5	o(+)	vis	yes	yess	yes	0
31.7	20.7	68	o(+)	vis	yes	yes	yes	0
61.7	12.1	85.6	o(+)	vis	yes	yes	yes	0
38.4	6.6	60.8	o(+)	vis	yes	yes	yes	0
12.6	5.2	40.2	l	sub	no	no	no	1
13.2	5.1	36.3	l	sub	no	no	no	1
9.8	8.2	24.9	l	sub	no	no	no	1
8.9	6	33.1	l	sub	no	no	no	1
12.9	2.6	45.4	o(-)	sub	no	yes	no	1
14.7	3.6	26.5	o(-)	sub	no	yes	no	1
10.6	6.1	41.7	o(-)	sub	no	yes	no	1
11.8	3.2	24.5	o(-)	sub	no	yes	no	1
18.8	3.2	35.3	o(+)	sub	no	yes	yes	1
10.5	2.7	55.3	o(+)	sub	no	yes	yes	1
16	7.4	40.8	o(+)	sub	no	yes	yes	1
24.8	4.4	33.7	o(+)	sub	no	yes	yes	1
20.7	5.9	41.7	l	sub	yes	no	no	1
10.7	4.4	33.4	l	sub	yes	no	no	1
14.5	4.1	45.6	l	sub	yes	no	no	1
14.2	8.5	50.5	l	sub	yes	no	no	1
13.3	6	49.2	o(-)	sub	yes	yes	no	1
15.3	4.3	36.7	o(-)	sub	yes	yes	no	1
18.6	3.4	28	o(-)	sub	yes	yes	no	1
19.5	5.9	43.7	o(-)	sub	yes	yes	no	1
22.2	2.8	52.6	o(+)	sub	yes	yes	yes	1
28.4	5.9	77.7	o(+)	sub	yes	yes	yes	1
13.8	5.4	69.2	o(+)	sub	yes	yes	yes	1
19.6	5.1	63.2	o(+)	sub	yes	yes	yes	1
15.5	8.2	22.6	l	vis	no	no	no	1
17.4	9	20.9	l	vis	no	no	no	1
3.8	5	28.6	l	vis	no	no	no	1
9.6	9.2	34.4	l	vis	no	no	no	1
4.8	6.5	36.3	o(-)	vis	no	yes	no	1
11.3	10.9	36.4	o(-)	vis	no	yes	no	1
13.2	4.7	34.9	o(-)	vis	no	yes	no	1
9.7	5.2	24.8	o(-)	vis	no	yes	no	1
8.1	6.4	34.2	o(+)	vis	no	yes	yes	1
3.4	7.2	14.6	o(+)	vis	no	yes	yes	1
12.9	9.6	19.7	o(+)	vis	no	yes	yes	1
7.6	8.6	22.3	o(+)	vis	no	yes	yes	1
6.8	8.3	27.4	l	vis	yes	no	no	1
11.6	9.4	30.4	l	vis	yes	no	no	1
8.4	9.7	42.6	l	vis	yes	no	no	1
5.8	11.1	38.1	l	vis	yes	no	no	1
11	10.5	38.5	o(-)	vis	yes	yes	no	1
13.3	10.2	28.7	o(-)	vis	yes	yes	no	1
11.8	5.9	27.6	o(-)	vis	yes	yes	no	1
9.2	6.9	19.5	o(-)	vis	yes	yes	no	1
17.9	9.9	44.2	o(+)	vis	yes	yes	yes	1
10.2	7.7	36.6	o(+)	vis	yes	yes	yes	1
15.8	6.1	27.5	o(+)	vis	yes	yes	yes	1
7.7	8.6	24.5	o(+)	vis	yes	yes	yes	1

## Sheet: lipids
tag	dag	ffa	group	tissue	d4_silenced	obesity	met_syn
4163.9	26.45	45.35	l	sub	no	no	no
3600.7	52.59	28.76	l	sub	no	no	no
5053.43	20	22.88	l	sub	no	no	no
2089.13	40.27	36.07	l	sub	no	no	no
3698.44	46.68	30.59	o(-)	sub	no	yes	no
5140.47	35.67	32.07	o(-)	sub	no	yes	no
3955.11	24.24	49.75	o(-)	sub	no	yes	no
2634.97	69.54	26.42	o(-)	sub	no	yes	no
6441.26	101.63	51.13	o(+)	sub	no	yes	yes
4444.1	70.02	61.8	o(+)	sub	no	yes	yes
6549.42	65.85	43.39	o(+)	sub	no	yes	yes
6282.95	57.13	45.56	o(+)	sub	no	yes	yes
1584	40.45	48.25	l	sub	yes	no	no
2870.33	48.3	34.47	l	sub	yes	no	no
2635.3	28.4	25.54	l	sub	yes	no	no
4191.01	37.35	43.63	l	sub	yes	no	no
4431.49	34	70.61	o(-)	sub	yes	yes	no
2582.66	44.68	38.65	o(-)	sub	yes	yes	no
2591.92	13.81	24.62	o(-)	sub	yes	yes	no
4453.42	33.35	47.98	o(-)	sub	yes	yes	no
3883.38	34.7	38.52	o(+)	sub	yes	yes	yes
1683.31	75.95	84.31	o(+)	sub	yes	yes	yes
5508.83	74.4	82.59	o(+)	sub	yes	yes	yes
6002.28	69.57	77.23	o(+)	sub	yes	yes	yes
3121.79	33.27	34.96	l	vis	no	no	no
2208.6	24.62	31.66	l	vis	no	no	no
1266.28	42.37	42	l	vis	no	no	no
2618.88	42.21	34.52	l	vis	no	no	no
1986.47	76.34	27.53	o(-)	vis	no	yes	no
2028.61	65.83	19.45	o(-)	vis	no	yes	no
3132.18	36.35	44.46	o(-)	vis	no	yes	no
726.14	46	40	o(-)	vis	no	yes	no
1870.17	53.22	31.6	o(+)	vis	no	yes	yes
1735.18	62.67	14.32	o(+)	vis	no	yes	yes
988.29	52.99	18.22	o(+)	vis	no	yes	yes
1268.06	29.36	32.21	o(+)	vis	noo	yes	yes
1964.48	46.31	21.92	l	vis	yes	no	no
3548.85	53.89	37.36	l	vis	yes	no	no
2595.03	36.77	29.95	l	vis	yes	no	no
1093.5	52.41	27.78	l	vis	yes	no	no
5196.64	27.5	48.4	o(-)	vis	yes	yes	no
2567.27	57.58	36.33	o(-)	vis	yes	yes	no
1898.18	85.11	8.24	o(-)	vis	yes	yes	no
1657.46	54.39	32.52	o(-)	vis	yes	yes	no
1657.9	31.79	17.37	o(+)	vis	yes	yes	yes
1986.42	68.81	22.89	o(+)	vis	yes	yes	yes
965.25	36.17	38.1	o(+)	vis	yes	yes	yes
2073.45	29.09	30.95	o(+)	vis	yes	yes	yes
